# Supplementary material for: Multi-Locus Phylogenetic Analysis Revealed the Association of Six Colletotrichum Species with Anthracnose Disease of Coffee (Coffea arabica L.) in Saudi Arabia
Source: J Fungi (Basel). 2023 Jun 27;9(7):705. doi: 10.3390/jof9070705 (PMC10381574; doi:10.3390/jof9070705)
Supplement: Supplementary file 1 [file jof-09-00705-s001.zip]

Archive with 1 entries (1 files):
- jof-2452665-supplementary.pdf
